# Supplementary material for: Immunosenescence of the CD8+ T cell compartment is associated with HIV-infection, but only weakly reflects age-related processes of adipose tissue, metabolism, and muscle in antiretroviral therapy-treated HIV-infected patients and controls
Source: BMC Immunol. 2015 Nov 26;16:72. doi: 10.1186/s12865-015-0136-6 (PMC4661963; doi:10.1186/s12865-015-0136-6)
Supplement: Additional file 3: Table S1. — Linear regression analyses for the effect of HIV-infection on CD8+ T cell maturation and differentiation. †Parameter was transformed using log2(x). Estimates and confidence intervals are back transformed using (2β-1) × 100, and shown as percent change in the outcome per unit increase of the covariate. The bold values are statistically significant at *P < 0.05, **P < 0.01, ***P < 0.001. Abbreviations: HOMA-IR: homeostatic model assessment of insulin resistance, IL-6: interleukin-6, lLMI: leg lean mass index, suPAR: soluble urokinase plasminogen activator receptor, TCM: central memory T cell, TED: early differentiated T cell, TEM: effector memory T cell, TEMRA: effector memory T cell re-expressing CD45RA, TID: intermediate differentiated T cell, TLD: late differentiated T cell, TN: naïve T cell, VAT: visceral adipose tissue. (XLSX 14 kb) [file 12865_2015_136_MOESM3_ESM.xlsx]

## Sheet: Ark1
Table S1. Linear regression analyses for the effect of HIV-infection on CD8+ T cell maturation and differentiation.
	Maturation - CD27/CD45RA								Differentiation - CD27/CD28
	% TN		% TCM		% TEM		% TEMRA		% TED		% TID		% TLD		% CD27–CD28+†
	Estimate	95 % CI	Estimate	95 % CI	Estimate	95 % CI	Estimate	95 % CI	Estimate	95 % CI	Estimate	95 % CI	Estimate	95 % CI	Estimate	95 % CI
Unadjusted (HIV+ vs. Controls)	-20.53***	-30.80 – -10.26	2.46	-8.70 – 13.62	12.99**	5.17 – 20.81	5.08	-1.47 – 11.63	-22.11***	-33.34 – -10.88	3.99	-2.19 – 10-16	17.86***	7.69 – 28.02	11.99	-24.31 – 65.71
Adjusted for:
Age	-20.21***	-30.12 – -10.30	2.05	-8.52 – 12.63	13.02**	5.12 – 20.92	5.14	-1.46 – 11.73	-22.21***	-33.52 – -10.91	4.00	-2.25 – 10.24	17.98***	7.78 – 28.19	10.83	-24.45 – 62.59
Inflammation (IL-6 and suPAR)	-22.22***	-33.11 – -11.33	0.48	-11.40 – 12.36	15.33***	7.18 – 23.49	6.40	-0.36 – 13.17	-25.55***	-37.21 – -13.89	3.90	-2.32 – 10.13	21.39***	10.99 – 31.79	13.85	-24.37 – 71.38
Metabolism (HOMA-IR and metabolic syndrome)	-22.12***	-32.46 – -11.77	3.63	-8.07 – 15.33	12.26**	4.36 – 20.16	6.22	-0.55 – 13.00	-22.50***	-34.49 – -10.51	3.84	-2.56 – 10.23	18.25**	7.48 – 29.01	17.29	-22.58 – 77.69
Body composition (VAT and lLMI)	-25.27***	-35.13 – -15.41	3.86	-7.94 – 15.66	13.51**	4.58 – 22.45	7.90*	0.88 – 14.92	-23.99***	-36.53 – -11.46	2.20	-4.52 – 8.91	21.42***	10.50 – 32.34	17.38	-24.18 – 81.72
†Parameter was transformed using log2(x). Estimates and confidence intervals are back transformed using (2β-1)×100, and shown as percent change in the outcome per unit increase of the covariate.
The bold values are statistically significant at *P < 0.05, **P < 0.01, ***P < 0.001.
Abbreviations: HOMA-IR: homeostatic model assessment of insulin resistance, IL-6: interleukin-6, lLMI: leg lean mass index, suPAR: soluble urokinase plasminogen activator receptor, TCM: central memory T cell, TED: early differentiated T cell, TEM: effector memory T cell, TEMRA: effector memory T cell re-expressing CD45RA, TID: intermediate differentiated T cell, TLD: late differentiated T cell, T…
