# Supplementary material for: Immunosenescence of the CD8+ T cell compartment is associated with HIV-infection, but only weakly reflects age-related processes of adipose tissue, metabolism, and muscle in antiretroviral therapy-treated HIV-infected patients and controls
Source: BMC Immunol. 2015 Nov 26;16:72. doi: 10.1186/s12865-015-0136-6 (PMC4661963; doi:10.1186/s12865-015-0136-6)
Supplement: Additional file 4: Table S2. — Unadjusted and adjusted associations between CD8+ T cell subset sizes and ageing parameters in HIV+. Adjusted analyses are in grey. Age was adjusted for HIV-duration, ART-duration, and current ART; IL-6, suPAR, HOMA-IR, metabolic syndrome, VAT, and lLMI were adjusted for age, HIV-duration, ART-duration, and current ART. †Parameters were transformed using log2(x). Estimates and confidence intervals are back transformed using (2β-1) × 100, and shown as percent change in the outcome per unit increase of the covariate. The bold values are statistically significant at *P < 0.05, **P < 0.01, ***P < 0.001. Abbreviations: HOMA-IR: homeostatic model assessment of insulin resistance, IL-6: interleukin-6, lLMI: leg lean mass index, suPAR: soluble urokinase plasminogen activator receptor, TCM: central memory T cell, TED: early differentiated T cell, TEM: effector memory T cell, TEMRA: effector memory T cell re-expressing CD45RA, TID: intermediate differentiated T cell, TLD: late differentiated T cell, TN: naïve T cell, VAT: visceral adipose tissue. (XLSX 16 kb) [file 12865_2015_136_MOESM4_ESM.xlsx]

## Sheet: Ark1
Table S2. Unadjusted and adjusted associations between CD8+ T cell subset sizes and ageing parameters in HIV+.
	Maturation – CD27/CD45RA								Differentiation – CD27/CD28
	% TN		% TCM		% TEM		% TEMRA		% TED		% TID		% TLD		% CD27–CD28+†
	Estimate	95 % CI	Estimate	95 % CI	Estimate	95 % CI	Estimate	95 % CI	Estimate	95 % CI	Estimate	95 % CI	Estimate	95 % CI	Estimate	95 % CI
Age (per extra year)	-0.20	-0.65 – 0.26	0.42	-0.07 – 0.91	-0.07	-0.47 – 0.33	-0.15	-0.46 – 0.17	0.18	-0.36 – 0.72	0.04	-0.25 – 0.34	-0.26	-0.76 – 0.24	1.23	-0.50 – 2.98
	-0.24	-0.70 – 0.22	0.43	-0.11 – 0.97	-0.07	-0.47 – 0.32	-0.12	-0.45 – 0.22	0.11	-0.44 – 0.66	0.08	-0.21 – 0.37	-0.23	-0.73 – 0.28	1.38	-0.42 – 3.22
IL-6 (per extra pg/mL)	0.90	-1.68 – 3.48	1.37	-1.47 – 4.21	-0.82	-3.07 – 1.43	-1.45	-3.19 – 0.30	0.00	-3.09 – 3.09	2.05*	0.49 – 3.61	-1.94	-4.76 – 0.88	-4.24	-13.25 – 5.72
	0.48	-2.07 – 3.03	1.59	-1.35 – 4.53	-0.38	-2.57 – 1.81	-1.69	-3.45 – 0.07	0.27	-2.77 – 3.32	1.60	0.09 – 3.10	-1.82	-4.53 – 0.88	-2.21	-11.41 – 7.93
suPAR (per extra ng/mL)	4.30	-1.40 – 9.99	1.68	-4.78 – 8.14	-4.01	-8.96 – 0.94	-1.97	-6.00 – 2.06	5.32	-1.46 – 12.10	0.43	-3.37 – 4.24	-5.78	-12.03 – 0.47	-1.73	-21.54 – 23.09
	4.73	-0.71 – 10.18	1.32	-5.32 – 7.96	-3.96	-8.65 – 0.74	-2.10	-6.15 – 1.96	5.81	-0.67 – 12.30	0.01	-3.55 – 3.58	-5.84	-11.69 – 0.01	-2.53	-21.80 – 21.48
HOMA-IR (per extra 1-unit)	-2.44*	-4.51 – -0.37	1.20	-1.21 – 3.62	2.22*	0.42 – 4.01	-0.99	-2.49 – 0.52	-0.13	-2.77 – 2.50	-1.11	-2.51 – 0.28	1.17	-1.26 – 3.60	4.07	-4.32 – 13.19
	-2.47*	-4.62 – -0.32	0.41	-2.29 – 3.11	2.76**	1.02 – 4.51	-0.70	-2.35 – 0.96	-0.91	-3.65 – 1.82	-1.15	-2.54 – 0.25	2.09	-0.32 – 4.49	1.04	-7.61 – 10.49
Metabolic syndrome (vs. no metabolic syndrome)	4.17	-4.43 – 12.77	-3.54	-13.11 – 6.03	1.61	-5.96 – 9.19	-2.25	-8.26 – 3.77	0.20	-10.18 – 10.57	0.92	-4.73 – 6.58	-0.77	-10.44 – 8.90	-9.05	-34.83 – 26.95
	3.86	-4.71 – 12.43	-5.96	-15.92 – 4.00	3.64	-3.71 – 10.99	-1.53	-7.80 – 4.73	-1.31	-11.66 – 9.03	-0.28	-5.72 – 5.16	2.00	-7.4 – 11.40	-10.49	-35.94 – 25.05
VAT (per extra cm2)	0.04	-0.02 – 0.09	0.02	-0.04 – 0.08	-0.01	-0.06 – 0.04	-0.04*	-0.08 – -0.01	0.04	-0.03 – 0.10	0.02	-0.02 – 0.06	-0.05	-0.11 – 0.01	-0.08	-0.30 – 0.14
	0.02	-0.04 – 0.09	-0.01	-0.08 – 0.07	0.02	-0.04 – 0.08	-0.04	-0.08 – 0.01	0.00	-0.07 – 0.08	0.01	-0.03 – 0.06	-0.01	-0.08 – 0.06	-0.12	-0.37 – 0.13
lLMI (per extra kg/m2)	0.84	-3.46 – 5.14	0.98	-4.52 – 6.48	-1.21	-5.85 – 3.42	-0.61	-4.35 – 3.13	1.02	-5.28 – 7.32	0.56	-2.7 – 3.82	-1.25	-7.06 – 4.56	-6.88	-23.45 – 13.27
	-0.15	-4.47 – 4.17	0.45	-5.41 – 6.32	0.35	-4.35 – 5.05	-0.66	-4.63 – 3.31	0.95	-5.74 – 7.65	-0.81	-3.99 – 2.38	0.13	-5.87 – 6.13	-5.65	-22.78 – 15.29
Adjusted analyses are in grey. Age was adjusted for HIV-duration, ART-duration, and current ART; IL-6, suPAR, HOMA-IR, metabolic syndrome, VAT, and lLMI were adjusted for age, HIV-duration, ART-duration, and current ART.
†Parameters were transformed using log2(x). Estimates and confidence intervals are back transformed using (2β-1)×100, and shown as percent change in the outcome per unit increase of the covariate.
The bold values are statistically significant at *P < 0.05, **P < 0.01, ***P < 0.001.
Abbreviations: HOMA-IR: homeostatic model assessment of insulin resistance, IL-6: interleukin-6, lLMI: leg lean mass index, suPAR: soluble urokinase plasminogen activator receptor, TCM: central memory T cell, TED: early differentiated T cell, TEM: effector memory T cell, TEMRA: effector memory T cell re-expressing CD45RA, TID: intermediate differentiated T cell, TLD: late differentiated T cell, T…
