# Supplementary material for: Immunosenescence of the CD8+ T cell compartment is associated with HIV-infection, but only weakly reflects age-related processes of adipose tissue, metabolism, and muscle in antiretroviral therapy-treated HIV-infected patients and controls
Source: BMC Immunol. 2015 Nov 26;16:72. doi: 10.1186/s12865-015-0136-6 (PMC4661963; doi:10.1186/s12865-015-0136-6)
Supplement: Additional file 5: Table S3. — Unadjusted and adjusted associations between KLRG1+CD8+ T cell subsets and ageing parameters in HIV+. Adjusted analyses are in grey. Age was adjusted for HIV-duration, ART-duration, and current ART; IL-6, suPAR, HOMA-IR, metabolic syndrome, VAT, and lLMI were adjusted for age, HIV-duration, ART-duration, and current ART. †Parameters were transformed using log2(x). Estimates and confidence intervals are back transformed using (2β-1) × 100, and shown as percent change in the outcome per unit increase of the covariate. The bold values are statistically significant at *P < 0.05, **P < 0.01, ***P < 0.001. Abbreviations: HOMA-IR: homeostatic model assessment of insulin resistance, IL-6: interleukin-6, KLRG1: killer cell lectin-like receptor G1, lLMI: leg lean mass index, suPAR: soluble urokinase plasminogen activator receptor, TCM: central memory T cell, TED: early differentiated T cell, TEM: effector memory T cell, TEMRA: effector memory T cell re-expressing CD45RA, TID: intermediate differentiated T cell, TLD: late differentiated T cell, TN: naïve T cell, VAT: visceral adipose tissue. (XLSX 16 kb) [file 12865_2015_136_MOESM5_ESM.xlsx]

## Sheet: Ark1
Table S3. Unadjusted and adjusted associations between KLRG1+CD8+ T cell subsets and ageing parameters in HIV+.
	%KLRG1+ TN†		% KLRG1+ TCM		% KLRG1+ TEM		% KLRG1+ TEMRA		% KLRG1+ TED		% KLRG1+ TID		% KLRG1+ TLD		% KLRG1+ CD27–CD28+
	Estimate	95 % CI	Estimate	95 % CI	Estimate	95 % CI	Estimate	95 % CI	Estimate	95 % CI	Estimate	95 % CI	Estimate	95 % CI	Estimate	95 % CI
Age (per extra year)	-0.84	-4.32 – 2.77	-0.13	-0.96 – 0.70	0.39	-0.66 – 1.44	0.27	-0.60 – 1.15	0.04	-0.34 – 0.42	-0.14	-0.97 – 0.70	0.39	-0.54 – 1.31	0.42	-0.50 – 1.34
	-0.16	-4.22 – 4.07	-0.32	-1.3 – 0.66	0.21	-1.02 – 1.44	0.24	-0.80 – 1.27	-0.04	-0.47 – 0.38	-0.44	-1.41 – 0.53	0.17	-0.89 – 1.22	0.14	-0.90 – 1.19
IL-6 (per extra pg/mL)	-0.24	-17.69 – 20.92	-1.56	-5.95 – 2.82	-3.10	-8.65 – 2.44	-1.73	-6.39 – 2.92	0.08	-1.98 – 2,14	-0.75	-5.30 – 3.80	-0.72	-5.81 – 4.37	-1.43	-6.48 – 3.61
	-2.98	-21.71 – 20.23	-1.56	-6.59 – 3.47	-3.32	-9.53 – 2.89	-1.56	-6.89 – 3.76	0.59	-1.65 – 2.83	0.23	-4.87 – 5.33	0.02	-5.54 – 5.57	-0.64	-6.11 – 4.84
suPAR (per extra ng/mL)	-13.66	-40.9 – 26.14	-6.69	-15.12 – 1.74	-11.02*	-21.47 – -0.56	-6.60	-15.62 – 2.41	-2.52	-6.35 – 1.32	-4.40	-12.99 – 4.19	-4.73	-14.34 – 4.88	-6.80	-16.18 – 2.59
	-15.63	-43.65 – 26.30	-6.07	-15.39 – 3.24	-10.88	-22.07 – 0.32	-6.63	-16.46 – 3.20	-2.24	-6.27 – 1.78	-3.48	-12.75 – 5.79	-4.43	-14.47 – 5.62	-6.38	-16.08 – 3.32
HOMA-IR (per extra 1-unit)	16.39	-17.36 – 63.93	5.02	-2.74 – 12.78	5.18	-4.88 – 15.24	5.94	-2.24 – 14.24	2.85	-0.63 – 6.33	6.32	-1.37 – 14.01	5.19	-3.61 – 13.98	4.84	-3.95 – 13.64
	35.74	-9.23 – 103.01	7.61	-1.83 – 17.06	6.23	-6.07 – 18.53	6.24	-4.00 – 16.49	3.36	-0.70 – 7.42	8.17	-0.93 – 17.27	4.56	-5.92 – 15.03	5.30	-4.96 – 15.56
Metabolic syndrome (vs. no metabolic syndrome)	23.25	-34.76 – 132.83	11.72	-2.32 – 25.75	12.49	-5.80 – 30.78	14.23	-0.42 – 28.89	6.33*	0.09 – 12.56	13.76	-0.05 – 27.57	18.99*	4.20 – 33.77	15.36	0.00 – 30.37
	48.94	-29.02 – 212.55	14.69	-2.09 – 31.47	10.18	-11.98 – 32.34	12.89	-5.27 – 31.06	6.73	-0.63 – 14.09	19.46*	3.67 – 35.24	18.26*	0.42 – 36.10	13.84	-4.50 – 32.17
VAT (per extra cm2)	-0.10	-0.55 – 0.35	0.08	-0.02 – 0.18	0.12	-0.00 – 0.24	0.11*	0.01 – 0.22	0.04	-0.00 – 0.09	0.07	-0.03 – 0.17	0.15**	0.05 – 0.25	0.12*	0.01 – 0.23
	0.14	-0.54 – 0.82	0.12	-0.03 – 0.27	0.10	-0.08 – 0.28	0.13	-0.03 – 0.29	0.07*	0.01 – 0.13	0.15	-0.00 – 0.29	0.17*	0.02 – 0.33	0.15	-0.00 – 0.31
lLMI (per extra kg/m2)	66.47*	10.22 – 151.43	7.58	-2.84 – 18.00	7.52	-5.43 – 20.47	8.28	-1.98 – 18.55	2.61	-2.24 – 7.46	10.50*	0.44 – 20.55	6.29	-5.07 – 17.66	2.80	-9.19 – 14.80
	59.19	-0.55 – 154.80	8.36	-2.83 – 19.54	8.92	-5.30 – 23.13	9.40	-1.47 – 20.27	3.20	-1.82 – 8.23	12.54*	2.04 – 23.05	8.50	-3.28 – 20.27	4.54	-8.22 – 17.31
Adjusted analyses are in grey. Age was adjusted for HIV-duration, ART-duration, and current ART; IL-6, suPAR, HOMA-IR, metabolic syndrome, VAT, and lLMI were adjusted for age, HIV-duration, ART-duration, and current ART.
†Parameters were transformed using log2(x). Estimates and confidence intervals are back transformed using (2β-1)×100, and shown as percent change in the outcome per unit increase of the covariate.
The bold values are statistically significant at *P < 0.05, **P < 0.01, ***P < 0.001.
Abbreviations: HOMA-IR: homeostatic model assessment of insulin resistance, IL-6: interleukin-6, KLRG1: killer cell lectin-like receptor G1, lLMI: leg lean mass index, suPAR: soluble urokinase plasminogen activator receptor, TCM: central memory T cell, TED: early differentiated T cell, TEM: effector memory T cell, TEMRA: effector memory T cell re-expressing CD45RA, TID: intermediate differentiate…
