# Supplementary material for: Immunosenescence of the CD8+ T cell compartment is associated with HIV-infection, but only weakly reflects age-related processes of adipose tissue, metabolism, and muscle in antiretroviral therapy-treated HIV-infected patients and controls
Source: BMC Immunol. 2015 Nov 26;16:72. doi: 10.1186/s12865-015-0136-6 (PMC4661963; doi:10.1186/s12865-015-0136-6)
Supplement: Additional file 6: Table S4. — Unadjusted and adjusted associations between PD-1+CD8+ T cell groups and ageing parameters in HIV+. Adjusted analyses are in grey. Age was adjusted for HIV-duration, ART-duration, and current ART; IL-6, suPAR, HOMA-IR, metabolic syndrome, VAT, and lLMI were adjusted for age, HIV-duration, ART-duration, and current ART. †Parameters were transformed using log2(x). Estimates and confidence intervals are back transformed using (2β-1) × 100, and shown as percent change in the outcome per unit increase of the covariate. Abbreviations: HOMA-IR: homeostatic model assessment of insulin resistance, IL-6: interleukin-6, PD-1: programmed death-1, lLMI: leg lean mass index, suPAR: soluble urokinase plasminogen activator receptor, TCM: central memory T cell, TED: early differentiated T cell, TEM: effector memory T cell, TEMRA: effector memory T cell re-expressing CD45RA, TID: intermediate differentiated T cell, TLD: late differentiated T cell, TN: naïve T cell, VAT: visceral adipose tissue. (XLSX 15 kb) [file 12865_2015_136_MOESM6_ESM.xlsx]

## Sheet: Ark1
Table S4. Unadjusted and adjusted associations between PD-1+CD8+ T cell groups and ageing parameters in HIV+.
	Maturation - CD27/CD45RA						Differentiation - CD27/CD28
	% PD-1+ TN			% PD-1+ Memory			% PD-1+CD28+			% PD-1+CD28–
	Estimate	95 % CI		Estimate	95 % CI		Estimate	95 % CI		Estimate	95 % CI
Age (per year extra)	-0.84	-3.07 – 1.45		0.48	-0.98 – 1.97		0.85	-0.61 – 2.33		-0.02	-1.58 – 1.57
	-0.37	-2.78 – 2.09		0.23	-1.34 – 1.84		0.89	-0.73 – 2.52		-0.30	-2.01 – 1.45
IL-6 (per extra pg/mL)	-1.52	-13.51 – 12.12		2.30	-5.87 – 11.17		0.51	-7.59 – 9.32		0.06	-8.48 – 9.41
	-3.57	-15.69 – 10.30		2.15	-6.38 – 11.47		1.27	-7.34 – 10.69		0.18	-8.99 – 10.26
suPAR (per extra ng/mL)	7.45	-19.77 – 43.91		-2.90	-19.56 – 17.21		-9.29	-24.77 – 9.38		0.79	-17.60 – 23.27
	7.85	-20.05 – 45.47		-3.13	-20.26 – 17.68		-9.83	-25.80 9.58		1.42	-18.08 – 25.55
HOMA-IR (per extra 1-unit)	3.27	-7.49 – 15.29		-0.63	-7.45 – 6.69		4.06	-3.02 – 11.65		0.26	-7.07 – 8.18
	4.26	-7.63 – 17.69		-1.21	-8.72 – 6.91		2.22	-5.65 – 10.74		0.79	-7.58 – 9.92
Metabolic syndrome (vs. no metabolic syndrome)	-1.46	-36.25 – 52.31		14.85	-12.91 – 51.46		1.52	-23.41 – 34.56		-1.65	-27.09 – 32.66
	-0.40	-37.03 – 57.54		10.48	-17.79 – 48.49		-2.21	-27.72 – 32.20		-2.89	-29.89 – 34,52
VAT (per extra cm2)	0.04	-0.24 – 0.32		0.16	-0.01 – 0.34		0.12	-0.06 – 0.30		0.05	-0.15 – 0.24
	0.09	-0.25 – 0.43		0.12	-0.10 – 0.34		0.09	-0.14 – 0.32		0.02	-0.22 – 0.27
lLMI (per extra kg/m2)	23.25	-4.00 – 58.22		4.97	-11.60 – 24.64		7.01	-8.82 – 25.58		-0.17	-16.93 – 19.98
	18.28	-9.75 – 55.01		4.26	-13.91 – 26.27		6.57	-10.72 – 27.20		0.23	-18.68 – 23.54
Adjusted analyses are in grey. Age was adjusted for HIV-duration, ART-duration, and current ART; IL-6, suPAR, HOMA-IR, metabolic syndrome, VAT, and lLMI were adjusted for age, HIV-duration, ART-duration, and current ART.
All the parameters were transformed using log2(x). Estimates and confidence intervals are back transformed using (2β-1)×100, and shown as percent change in the outcome per unit increase in the covariate.
Abbreviations: HOMA-IR: homeostatic model assessment of insulin resistance, IL-6: interleukin-6, PD-1: programmed death-1, lLMI: leg lean mass index, suPAR: soluble urokinase plasminogen activator receptor, TN: naïve T cell, VAT: visceral adipose tissue.
