# Supplementary material for: Immunosenescence of the CD8+ T cell compartment is associated with HIV-infection, but only weakly reflects age-related processes of adipose tissue, metabolism, and muscle in antiretroviral therapy-treated HIV-infected patients and controls
Source: BMC Immunol. 2015 Nov 26;16:72. doi: 10.1186/s12865-015-0136-6 (PMC4661963; doi:10.1186/s12865-015-0136-6)
Supplement: Additional file 7: Table S5. — Unadjusted and adjusted associations between PD-1+CD8+ T cell subsets and ageing parameters in HIV+. Adjusted analyses are in grey. Age was adjusted for HIV-duration, ART-duration, and current ART; IL-6, suPAR, HOMA-IR, metabolic syndrome, VAT, and lLMI were adjusted for age, HIV-duration, ART-duration, and current ART. †Parameters were transformed using log2(x). Estimates and confidence intervals are back transformed using (2β-1) × 100, and shown as percent change in the outcome per unit increase of the covariate. Abbreviations: HOMA-IR: homeostatic model assessment of insulin resistance, IL-6: interleukin-6, PD-1: programmed death-1, lLMI: leg lean mass index, suPAR: soluble urokinase plasminogen activator receptor, TCM: central memory T cell, TED: early differentiated T cell, TEM: effector memory T cell, TEMRA: effector memory T cell re-expressing CD45RA, TID: intermediate differentiated T cell, TLD: late differentiated T cell, TN: naïve T cell, VAT: visceral adipose tissue. (XLSX 17 kb) [file 12865_2015_136_MOESM7_ESM.xlsx]

## Sheet: Ark1
Table S5. Unadjusted and adjusted associations between PD-1+CD8+ T cell subsets and ageing parameters in HIV+.
	%PD-1+ TN†		%PD-1+ TCM		%PD-1+ TEM		%PD-1+ TEMRA†		%PD-1+ TED		%PD-1+ TID		%PD-1+ TLD†		%PD-1+ CD27–CD28+
	Estimate	95 % CI	Estimate	95 % CI	Estimate	95 % CI	Estimate	95 % CI	Estimate	95 % CI	Estimate	95 % CI	Estimate	95 % CI	Estimate	95 % CI
Age (per extra year)	-0.84	-3.07 – 1.45	0.07	-0.44 – 0.59	0.13	-0.38 – 0.64	-1.01	-3.29 – 1.32	0.22	-0.16 – 0.61	-0.09	-0.64 – 0.46	0.43	-1.41 – 2.30	0.07	-0.36 – 0.49
	-0.37	-2.78 – 2.09	0.00	-0.56 – 0.57	0.00	-0.51 – 0.51	-1.22	-3.61 – 1.23	0.24	-0.19 – 0.66	-0.18	-0.78 – 0.42	0.12	-1.85 – 2.13	-0.05	-0.51 – 0.40
IL-6 (per extra pg/mL)	-1.52	-13.51 – 12.12	0.42	-2.51 – 3.34	0.17	-2.73 – 3.07	-2.64	-14.75 – 11.19	0.12	-2.09 – 2.33	-0.05	-3.16 – 3.06	-1.74	-11.51 – 9.11	-0.93	-3.32 – 1.46
	-3.57	-15.69 – 10.30	0.39	-2.72 – 3.50	0.04	-2.78 – 2.86	-3.71	-15.84 – 10.16	0.35	-1.98 – 2.68	0.37	-2.96 – 3.70	-1.98	-12.14 – 9.36	-0.72	-3.23 – 1.79
suPAR (per extra ng/mL)	7.45	-19.77 – 43.91	-0.68	-7.28 – 5.91	-0.77	-7.30 – 5.77	-4.82	-29.49 – 28.47	-1.38	-6.36 – 3.60	1.77	-5.23 – 8.77	-2.88	-23.33 – 23.04	-4.06	-9.34 – 1.22
	7.85	-20.05 – 45.47	3.42	-7.53 – 6.34	-0.74	-7.01 – 5.53	-3.80	-28.78 – 29.95	-1.52	-6.68 – 3.65	2.26	-5.12 – 9.63	-3.07	-24.05 – 23.71	-3.89	-9.35 – 1.57
HOMA-IR (per extra 1-unit)	3.27	-7.49 – 15.29	-0.77	-3.25 – 1.71	-0.12	-2.59 – 2.34	1.55	-9.32 – 13.72	0.90	-0.96 – 2.76	-0.17	-2.82 – 2.47	2.68	-6.05 – 12.22	0.24	-1.81 – 2.29
	4.26	-7.63 – 17.69	-0.99	-3.78 – 1.81	-0.17	-2.72 – 2.38	4.53	-7.41 – 18.01	0.38	-1.72 – 2.49	0.00	-3.01 – 3.01	3.00	-6.67 – 13.68	0.28	-2.00 – 2.56
Metabolic syndrome (vs. no metabolic syndrome)	-1.46	-36.25 – 52.31	5.60	-4.05 – 15.24	1.51	-8.20 – 11.22	-10.32	-42.53 – 39.96	-1.01	-8.42 – 6.41	-0.85	-11.27 – 9.58	-3.06	-31.80 – 37.79	2.55	-5.48 – 10.58
	-0.40	-37.03 – 57.54	4.89	-5.57 – 15.35	-0.19	-9.77 – 9.39	-8.11	-41.92 – 45.37	-1.96	-9.86 – 5.93	0.12	-11.19 – 11.44	-7.22	-36.04 – 34.57	2.28	-6.26 – 10.83
VAT (per extra cm2)	0.04	-0.24 – 0.32	0.05	-0.01 – 0.11	0.04	-0.02 – 0.10	0.06	-0.23 – 0.35	0.02	-0.02 – 0.07	-0.01	-0.08 – 0.06	0.09	-0.14 – 0.32	0.05	-0.00 – 0.10
	0.09	-0.25 – 0.43	0.04	-0.04 – 0.12	0.02	-0.05 – 0.09	0.14	-0.20 – 0.48	0.02	-0.04 – 0.07	0.00	-0.09 – 0.08	0.04	-0.24 – 0.32	0.05	-0.01 – 0.11
lLMI (per extra kg/m2)	23.25	-4.00 – 58.22	1.57	-4.21 – 7.35	0.72	-5.15 – 6.59	7.35	-17.70 – 40.01	1.32	-2.77 – 5.41	-0.62	-6.93 – 5.69	0.06	-19.21 – 23.92	0.99	-3.73 – 5.72
	18.28	-9.75 – 55.01	1.39	-5.07 – 7.84	0.48	-5.64 – 6.60	8.88	-17.28 – 43.32	1.31	-3.16 – 5.78	0.43	-6.61 – 7.46	0.45	-20.68 – 27.20	1.78	-3.36 – 6.92
Adjusted analyses are in grey. Age was adjusted for HIV-duration, ART-duration, and current ART; IL-6, suPAR, HOMA-IR, metabolic syndrome, VAT, and lLMI were adjusted for age, HIV-duration, ART-duration, and current ART.
†Parameters were transformed using log2(x). Estimates and confidence intervals are back transformed using (2β-1)×100, and shown as percent change in the outcome per unit increase of the covariate.
Abbreviations: HOMA-IR: homeostatic model assessment of insulin resistance, IL-6: interleukin-6, PD-1: programmed death-1, lLMI: leg lean mass index, suPAR: soluble urokinase plasminogen activator receptor, TCM: central memory T cell, TED: early differentiated T cell, TEM: effector memory T cell, TEMRA: effector memory T cell re-expressing CD45RA, TID: intermediate differentiated T cell, TLD: lat…
